# Supplementary material for: Lithium vanado(V)molybdate(VI), Li[VMoO6]
Source: Acta Crystallogr Sect E Struct Rep Online. 2013 Aug 17;69(Pt 9):i57–8. doi: 10.1107/S1600536813022411 (PMC3884465; doi:10.1107/S1600536813022411)
Supplement: Supplementary file 1 [file e-69-00i57-sup1.cif]

##############################################################################
#                                                                            #
# This CIF contains the data in a paper accepted for publication in          #
# Acta Crystallographica Section E. It conforms to the requirements of       #
# Notes for Authors for Acta Crystallographica Section E, and has been       #
# peer reviewed under the auspices of the IUCr Commission on Journals.       #
#                                                                            #
# Full details of the Crystallographic Information File format               #
# are given in the paper "The Crystallographic Information File (CIF):       #
# a New Standard Archive File for Crystallography" by S. R. Hall, F. H.      #
# Allen and I. D. Brown [Acta Cryst. (1991), A47, 655-685].                  #
#                                                                            #
# The current version of the core CIF dictionary is obtainable from          #
# ftp://ftp.iucr.org/pub/cif_core.dic.                                       #
#                                                                            #
# Software is freely available for graphical display of the structure(s)     #
# in this CIF. For information consult the CIF software page                 #
# http://www.iucr.org/resources/cif/software.                                #
#                                                                            #
# This file may be used for bona fide research purposes within the           #
# scientific community so long as proper attribution is given to the journal # 
# article from which it was obtained.                                        #
#                                                                            #
##############################################################################
data_I
_audit_creation_method     SHELXL-97
_journal_date_recd_electronic     2013-05-27
_journal_date_accepted     2013-08-09
_journal_name_full     'Acta Crystallographica, Section E'
_journal_year     2013
_journal_volume     69
_journal_issue      9
_journal_page_first     i57
_journal_page_last     i58
_journal_paper_category     QI
_journal_paper_doi     10.1107/S1600536813022411
_journal_coeditor_code     RU2052
_publ_contact_author_name     'Professor M. F. Zid'
_publ_contact_author_address
;
Laboratoire de Mat\'eriaux et Cristallochimie,
Facult\'e des Sciences de Tunis,
Universit\'e de Tunis ElManar, 2092 Manar II
Tunis, Tunisia
;
_publ_contact_author_email     faouzi.zid@fst.rnu.tn
_publ_contact_author_fax     '216 71 88 34 24'
_publ_contact_author_phone     '216 71 87 26 00'
_publ_section_title
;
Lithium vanado(V)molybdate(VI), Li[VMoO~6~]
;
loop_
    _publ_author_name
    _publ_author_footnote
    _publ_author_address
    'Ezzine Yahmed, Safa' .
;
Laboratoire de Mat\'eriaux et Cristallochimie, Facult\'e des Sciences de Tunis,
Universit\'e de Tunis ElManar, 2092 Manar II Tunis, Tunisia
;
    'Nasri, Rawia' .
;
Laboratoire de Mat\'eriaux et Cristallochimie, Facult\'e des Sciences de Tunis,
Universit\'e de Tunis ElManar, 2092 Manar II Tunis, Tunisia
;
    'Zid, Mohamed Faouzi' .
;
Laboratoire de Mat\'eriaux et Cristallochimie, Facult\'e des Sciences de Tunis,
Universit\'e de Tunis ElManar, 2092 Manar II Tunis, Tunisia
;
    'Driss, Ahmed' .
;
Laboratoire de Mat\'eriaux et Cristallochimie, Facult\'e des Sciences de Tunis,
Universit\'e de Tunis ElManar, 2092 Manar II Tunis, Tunisia
;
_chemical_name_systematic
;
Lithium vanado(V)molybdate(VI)
;
_chemical_name_common     ?
_chemical_formula_moiety     'Mo O6 V, Li'
_chemical_formula_sum     'Li Mo O6 V'
_chemical_formula_iupac     'Li Mo V O6'
_chemical_formula_weight     249.82
_chemical_melting_point     ?
_symmetry_cell_setting     monoclinic
_symmetry_space_group_name_H-M     'C 2/m'
_symmetry_space_group_name_Hall     '-C 2y'
loop_
    _symmetry_equiv_pos_as_xyz
    'x, y, z'
    '-x, y, -z'
    'x+1/2, y+1/2, z'
    '-x+1/2, y+1/2, -z'
    '-x, -y, -z'
    'x, -y, z'
    '-x+1/2, -y+1/2, -z'
    'x+1/2, -y+1/2, z'
_cell_length_a     9.3555(9)
_cell_length_b     3.6432(5)
_cell_length_c     6.6887(7)
_cell_angle_alpha     90.00
_cell_angle_beta     111.669(6)
_cell_angle_gamma     90.00
_cell_volume     211.87(4)
_cell_formula_units_Z     2
_cell_measurement_reflns_used     25
_cell_measurement_theta_min     11
_cell_measurement_theta_max     16
_cell_measurement_temperature     298(2)
_exptl_crystal_description     prism
_exptl_crystal_colour     YELLOW
_exptl_crystal_size_max     0.29
_exptl_crystal_size_mid     0.22
_exptl_crystal_size_min     0.14
_exptl_crystal_density_diffrn     3.916
_exptl_crystal_density_meas     ?
_exptl_crystal_density_method     'not measured'
_exptl_crystal_F_000     232
_exptl_absorpt_coefficient_mu     5.095
_exptl_absorpt_correction_type     psi-scan
_exptl_absorpt_process_details     '(North <i>et al.</i>, 1968)'
_exptl_absorpt_correction_T_min     0.274
_exptl_absorpt_correction_T_max     0.498
_exptl_special_details     ?
_diffrn_ambient_temperature     298(2)
_diffrn_radiation_type     MoK\a
_diffrn_radiation_wavelength     0.71073
_diffrn_radiation_source     'fine-focus sealed tube'
_diffrn_radiation_monochromator     graphite
_diffrn_measurement_device_type     'Enraf Nonius CAD4'
_diffrn_measurement_method     \w/2\q
_diffrn_detector_area_resol_mean     ?
_diffrn_reflns_number     876
_diffrn_reflns_av_R_equivalents     0.0177
_diffrn_reflns_av_sigmaI/netI     0.0169
_diffrn_reflns_theta_min     3.28
_diffrn_reflns_theta_max     29.96
_diffrn_reflns_theta_full     29.96
_diffrn_measured_fraction_theta_max     1.000
_diffrn_measured_fraction_theta_full     1.000
_diffrn_reflns_limit_h_min     -12
_diffrn_reflns_limit_h_max     12
_diffrn_reflns_limit_k_min     -5
_diffrn_reflns_limit_k_max     1
_diffrn_reflns_limit_l_min     -9
_diffrn_reflns_limit_l_max     9
_diffrn_standards_number     2
_diffrn_standards_interval_count     ?
_diffrn_standards_interval_time     120
_diffrn_standards_decay_%     1.1
loop_
    _diffrn_standard_refln_index_h
    _diffrn_standard_refln_index_k
    _diffrn_standard_refln_index_l
    5 -1 -2
    5 -1 -3
_refine_special_details
;
Refinement of <i>F</i>^2^ against ALL reflections. The weighted <i>R</i>-factor
<i>wR</i> and goodness of fit <i>S</i> are based on <i>F</i>^2^, conventional
<i>R</i>-factors <i>R</i> are based on <i>F</i>, with <i>F</i> set to zero for
negative <i>F</i>^2^. The threshold expression of <i>F</i>^2^ >
\s(<i>F</i>^2^) is used only for calculating <i>R</i>-factors(gt) <i>etc</i>.
and is not relevant to the choice of reflections for refinement.
<i>R</i>-factors based on <i>F</i>^2^ are statistically about twice as large
as those based on <i>F</i>, and <i>R</i>-factors based on ALL data will be
even larger.
;
_reflns_number_total     354
_reflns_number_gt     350
_reflns_threshold_expression     I>2\s(I)
_refine_ls_structure_factor_coef     Fsqd
_refine_ls_matrix_type     full
_refine_ls_R_factor_all     0.0179
_refine_ls_R_factor_gt     0.0175
_refine_ls_wR_factor_gt     0.0519
_refine_ls_wR_factor_ref     0.0520
_refine_ls_goodness_of_fit_ref     1.158
_refine_ls_restrained_S_all     1.158
_refine_ls_number_reflns     354
_refine_ls_number_parameters     30
_refine_ls_number_restraints     0
_refine_ls_weighting_scheme     calc
_refine_ls_weighting_details
         'calc w=1/[\s^2^(Fo^2^)+(0.0273P)^2^+0.9791P] where P=(Fo^2^+2Fc^2^)/3'
_atom_sites_solution_primary     direct
_atom_sites_solution_secondary     difmap
_refine_ls_shift/su_max     0.000
_refine_ls_shift/su_mean     0.000
_refine_diff_density_max     0.895
_refine_diff_density_min     -0.567
_refine_ls_extinction_method     'SHELXL97 (Sheldrick, 2008)'
_refine_ls_extinction_coef     0.008(2)
_refine_ls_extinction_expression
                                  'Fc^*^=kFc[1+0.001xFc^2^\l^3^/sin(2\q)]^-1/4^'
loop_
    _atom_type_symbol
    _atom_type_description
    _atom_type_scat_dispersion_real
    _atom_type_scat_dispersion_imag
    _atom_type_scat_source
    'O' 'O' 0.0106 0.0060
                         'International Tables Vol C Tables 4.2.6.8 and 6.1.1.4'
    'Li' 'Li' -0.0003 0.0001
                         'International Tables Vol C Tables 4.2.6.8 and 6.1.1.4'
    'Mo' 'Mo' -1.6832 0.6857
                         'International Tables Vol C Tables 4.2.6.8 and 6.1.1.4'
    'V' 'V' 0.3005 0.5294
                         'International Tables Vol C Tables 4.2.6.8 and 6.1.1.4'
_computing_data_collection
                'CAD-4 EXPRESS (Duisenberg, 1992; Mac\'i\<cek & Yordanov, 1992)'
_computing_cell_refinement
                'CAD-4 EXPRESS (Duisenberg, 1992; Mac\'i\<cek & Yordanov, 1992)'
_computing_data_reduction     'XCAD4 (Harms & Wocadlo, 1995)'
_computing_structure_solution     'SHELXS97 (Sheldrick, 2008)'
_computing_structure_refinement     'SHELXL97 (Sheldrick, 2008)'
_computing_molecular_graphics     'DIAMOND (Brandenburg, 1998)'
_computing_publication_material     'WinGX (Farrugia, 2012)'
loop_
    _atom_site_type_symbol
    _atom_site_label
    _atom_site_fract_x
    _atom_site_fract_y
    _atom_site_fract_z
    _atom_site_U_iso_or_equiv
    _atom_site_adp_type
    _atom_site_calc_flag
    _atom_site_refinement_flags
    _atom_site_occupancy
    _atom_site_symmetry_multiplicity
    _atom_site_disorder_assembly
    _atom_site_disorder_group
    Mo Mo 0.18622(4) 0.0000 0.65068(5) 0.00752(17) Uani d SP 0.50 2 . .
    V V 0.18622(4) 0.0000 0.65068(5) 0.00752(17) Uani d SP 0.50 2 . .
    Li Li 0.0000 0.0000 0.0000 0.0152(17) Uani d S 1 4 . .
    O O1 0.0259(3) 0.0000 0.7107(5) 0.0167(5) Uani d S 1 2 . .
    O O2 0.3080(3) 0.0000 0.4362(4) 0.0096(4) Uani d S 1 2 . .
    O O3 0.3319(3) 0.0000 0.8860(4) 0.0173(5) Uani d S 1 2 . .
loop_
    _atom_site_aniso_label
    _atom_site_aniso_U_11
    _atom_site_aniso_U_22
    _atom_site_aniso_U_33
    _atom_site_aniso_U_12
    _atom_site_aniso_U_13
    _atom_site_aniso_U_23
    Mo 0.0082(2) 0.0049(2) 0.0100(2) 0.000 0.00406(14) 0.000
    V 0.0082(2) 0.0049(2) 0.0100(2) 0.000 0.00406(14) 0.000
    Li 0.015(4) 0.026(5) 0.006(3) 0.000 0.005(3) 0.000
    O1 0.0108(10) 0.0092(12) 0.0320(14) 0.000 0.0102(10) 0.000
    O2 0.0118(10) 0.0039(10) 0.0159(10) 0.000 0.0083(8) 0.000
    O3 0.0131(11) 0.0221(15) 0.0151(11) 0.000 0.0032(9) 0.000
_geom_special_details
;
All e.s.d.'s (except the e.s.d. in the dihedral angle between two l.s. planes)
are estimated using the full covariance matrix. The cell e.s.d.'s are taken
into account individually in the estimation of e.s.d.'s in distances, angles
and torsion angles; correlations between e.s.d.'s in cell parameters are only
used when they are defined by crystal symmetry. An approximate (isotropic)
treatment of cell e.s.d.'s is used for estimating e.s.d.'s involving l.s.
planes.
;
loop_
    _geom_bond_atom_site_label_1
    _geom_bond_atom_site_label_2
    _geom_bond_site_symmetry_2
    _geom_bond_distance
    _geom_bond_publ_flag
    Mo O3 . 1.659(3) ?
    Mo O1 . 1.690(3) ?
    Mo O2 7_546 1.9189(8) ?
    Mo O2 7_556 1.9189(8) ?
    Mo O2 . 2.136(2) ?
    Mo O1 5_556 2.497(3) ?
    Li O1 1_554 2.037(3) ?
    Li O1 5_556 2.037(3) ?
    Li O3 7_556 2.3423(16) ?
    Li O3 3_444 2.3423(16) ?
    Li O3 3_454 2.3423(16) ?
    Li O3 7_546 2.3423(16) ?
    O1 Li 1_556 2.037(3) ?
    O1 Mo 5_556 2.497(3) ?
    O2 V 7_546 1.9189(8) ?
    O2 Mo 7_546 1.9189(8) ?
    O2 V 7_556 1.9189(8) ?
    O2 Mo 7_556 1.9189(8) ?
    O3 Li 3_556 2.3423(16) ?
    O3 Li 3_546 2.3423(16) ?
loop_
    _geom_angle_atom_site_label_1
    _geom_angle_atom_site_label_2
    _geom_angle_atom_site_label_3
    _geom_angle_site_symmetry_1
    _geom_angle_site_symmetry_3
    _geom_angle
    _geom_angle_publ_flag
    O3 Mo O1 . . 105.39(14) ?
    O3 Mo O2 . 7_546 100.50(8) ?
    O1 Mo O2 . 7_546 101.46(7) ?
    O3 Mo O2 . 7_556 100.50(8) ?
    O1 Mo O2 . 7_556 101.46(7) ?
    O2 Mo O2 7_546 7_556 143.35(14) ?
    O3 Mo O2 . . 100.49(11) ?
    O1 Mo O2 . . 154.13(13) ?
    O2 Mo O2 7_546 . 73.43(7) ?
    O2 Mo O2 7_556 . 73.43(7) ?
    O3 Mo O1 . 5_556 177.79(11) ?
    O1 Mo O1 . 5_556 76.83(14) ?
    O2 Mo O1 7_546 5_556 78.93(8) ?
    O2 Mo O1 7_556 5_556 78.93(8) ?
    O2 Mo O1 . 5_556 77.30(9) ?
    O1 Li O1 1_554 5_556 180.00(14) ?
    O1 Li O3 1_554 7_556 90.48(8) ?
    O1 Li O3 5_556 7_556 89.52(8) ?
    O1 Li O3 1_554 3_444 89.52(8) ?
    O1 Li O3 5_556 3_444 90.48(8) ?
    O3 Li O3 7_556 3_444 180.00(14) ?
    O1 Li O3 1_554 3_454 89.52(8) ?
    O1 Li O3 5_556 3_454 90.48(8) ?
    O3 Li O3 7_556 3_454 77.90(10) ?
    O3 Li O3 3_444 3_454 102.10(10) ?
    O1 Li O3 1_554 7_546 90.48(8) ?
    O1 Li O3 5_556 7_546 89.52(8) ?
    O3 Li O3 7_556 7_546 102.10(10) ?
    O3 Li O3 3_444 7_546 77.90(10) ?
    O3 Li O3 3_454 7_546 180.00(14) ?
    Mo O1 Li . 1_556 130.75(16) ?
    Mo O1 Mo . 5_556 103.17(14) ?
    Li O1 Mo 1_556 5_556 126.08(11) ?
    V O2 Mo 7_546 7_546 0.00(2) ?
    V O2 V 7_546 7_556 143.35(14) ?
    Mo O2 V 7_546 7_556 143.35(14) ?
    V O2 Mo 7_546 7_556 143.35(14) ?
    Mo O2 Mo 7_546 7_556 143.35(14) ?
    V O2 Mo 7_556 7_556 0.00(2) ?
    V O2 Mo 7_546 . 106.57(7) ?
    Mo O2 Mo 7_546 . 106.57(7) ?
    V O2 Mo 7_556 . 106.57(7) ?
    Mo O2 Mo 7_556 . 106.57(7) ?
    Mo O3 Li . 3_556 121.78(8) ?
    Mo O3 Li . 3_546 121.78(8) ?
    Li O3 Li 3_556 3_546 102.10(10) ?
_iucr_refine_instructions_details
;
TITL  rawia2 in C 1 2/m 1
CELL   0.71073   9.3555   3.6432   6.6887  90.000 111.669  90.000
ZERR     2       0.0009   0.0005   0.0007   0.000   0.006   0.000
LATT    7
SYMM   -X,+Y,-Z
SFAC  O  Li   Mo    V
UNIT  12  2    2    2
ACTA
L.S. 10
PLAN 20
EXYZ MO V
EADP MO V
WGHT    0.027300    0.979100
EXTI    0.008171
FVAR       1.33268
MO    3    0.186225    0.000000    0.650678    10.25000    0.00821    0.00495 =
         0.00999    0.00000    0.00406    0.00000
V     4    0.186225    0.000000    0.650678    10.25000    0.00821    0.00495 =
         0.00999    0.00000    0.00406    0.00000
LI    2    0.000000    0.000000    0.000000    10.25000    0.01484    0.02594 =
         0.00622    0.00000    0.00545    0.00000
O1    1    0.025854    0.000000    0.710671    10.50000    0.01084    0.00919 =
         0.03201    0.00000    0.01019    0.00000
O2    1    0.307984    0.000000    0.436210    10.50000    0.01179    0.00393 =
         0.01588    0.00000    0.00830    0.00000
O3    1    0.331943    0.000000    0.885988    10.50000    0.01311    0.02208 =
         0.01509    0.00000    0.00321    0.00000
HKLF 4
REM   rawia2 in C 1 2/m 1
REM R1 =  0.0175 for    350 Fo > 4sig(Fo)  and  0.0179 for all    354 data
REM     30 parameters refined using      0 restraints
END
WGHT      0.0273      0.9792
REM Highest difference peak  0.895,  deepest hole -0.567,  1-sigma level  0.153
Q1    1   0.2194  0.0000  0.7850  10.50000  0.05    0.90
Q2    1   0.1722  0.0000  0.5224  10.50000  0.05    0.70
Q3    1   0.3592  0.0000  1.0124  10.50000  0.05    0.38
Q4    1   0.3152  0.1079  0.3638  11.00000  0.05    0.30
Q5    1   0.2326  0.0000  0.3401  10.50000  0.05    0.30
Q6    1   0.2808  0.0000  0.5033  10.50000  0.05    0.28
Q7    1   0.0338  0.0845  0.6188  11.00000  0.05    0.21
Q8    1   0.2462  0.0000  0.6179  10.50000  0.05    0.21
Q9    1   0.4575  0.0000  1.1495  10.50000  0.05    0.20
Q10   1  -0.0164  0.0000  0.7563  10.50000  0.05    0.17
Q11   1   0.3381  0.0000  1.1598  10.50000  0.05    0.16
Q12   1   0.4493  0.1293  1.0017  11.00000  0.05    0.15
Q13   1   0.2835  0.2094  0.4370  11.00000  0.05    0.15
Q14   1   0.3779  0.0000  0.2454  10.50000  0.05    0.15
Q15   1   0.2602  0.1387  1.0193  11.00000  0.05    0.15
Q16   1   0.2164  0.2565  0.8827  11.00000  0.05    0.13
Q17   1   0.1282  0.3219  0.8575  11.00000  0.05    0.13
Q18   1   0.3401  0.3044  1.0026  11.00000  0.05    0.12
Q19   1  -0.0787 -0.2462  0.0711  11.00000  0.05    0.11
Q20   1   0.1815  0.3122  0.7829  11.00000  0.05    0.10
;
