# Supplementary material for: Lithium vanado(V)molybdate(VI), Li[VMoO6]
Source: Acta Crystallogr Sect E Struct Rep Online. 2013 Aug 17;69(Pt 9):i57–8. doi: 10.1107/S1600536813022411 (PMC3884465; doi:10.1107/S1600536813022411)
Supplement: Supplementary file 2 [file e-69-00i57-Isup2.hkl]

#
# h,k,l, Fc-squared, Fo-squared, sigma(Fo-squared) and status flag
#
data_I
_shelx_title '  rawia2 in C 1 2/m 1'
_shelx_refln_list_code          4
_shelx_F_calc_maximum      135.91
_exptl_crystal_F_000       232.00
_reflns_d_resolution_high  0.7116
 
loop_
 _symmetry_equiv_pos_as_xyz
 'x, y, z'
 '-x, y, -z'
 'x+1/2, y+1/2, z'
 '-x+1/2, y+1/2, -z'
 '-x, -y, -z'
 'x, -y, z'
 '-x+1/2, -y+1/2, -z'
 'x+1/2, -y+1/2, z'
 
_cell_length_a     9.3555
_cell_length_b     3.6432
_cell_length_c     6.6887
_cell_angle_alpha  90.000
_cell_angle_beta  111.669
_cell_angle_gamma  90.000
 
_shelx_F_squared_multiplier     1.000
 
loop_
 _refln_index_h
 _refln_index_k
 _refln_index_l
 _refln_F_squared_calc
 _refln_F_squared_meas
 _refln_F_squared_sigma
 _refln_observed_status
   2   0   0     6781.36     6867.28     65.81 o
   4   0   0       80.71      131.00      2.80 o
   6   0   0     6670.81     6893.34     24.53 o
   8   0   0     4107.65     4151.71     35.69 o
  10   0   0     1044.12     1031.50     20.68 o
  12   0   0       26.96       28.52      1.89 o
   1   1   0     2356.01     2730.76     28.15 o
   3   1   0      702.16      502.75      4.61 o
   5   1   0     3498.03     3624.92     32.18 o
   7   1   0      156.52      187.79      4.57 o
   9   1   0      146.52      150.55      3.59 o
  11   1   0      909.96      924.82     13.15 o
   0   2   0    18472.43    20057.18    215.80 o
   2   2   0     3281.39     3516.26     64.24 o
   4   2   0       35.15       46.30      3.40 o
   6   2   0     4124.50     4395.15     22.91 o
   8   2   0     3098.23     3123.02     47.07 o
  10   2   0      856.22      816.37     13.21 o
   1   3   0      806.72      869.47      9.92 o
   3   3   0      866.46      930.53     10.68 o
   5   3   0     1895.05     2003.68     23.16 o
   7   3   0      103.49      117.22      4.79 o
   9   3   0      132.28      152.97     13.67 o
   0   4   0     5021.81     4945.88     43.19 o
   2   4   0     1226.16     1264.21     14.75 o
   4   4   0        8.39       34.99     17.73 o
   6   4   0     1737.00     1679.02     72.35 o
   1   5   0      302.91      308.45     10.91 o
 -12   0   1     1049.86     1066.30     15.48 o
 -10   0   1       13.97       13.97      0.87 o
  -8   0   1     1134.78     1198.49     23.65 o
  -6   0   1     7090.07     7098.31    154.65 o
  -4   0   1     2565.27     2575.15     87.28 o
  -2   0   1      193.64      164.25      2.06 o
   0   0   1     5872.05     4924.25    119.03 o
   2   0   1    11264.51    11981.57    166.88 o
   4   0   1     3614.49     3473.80     26.03 o
   6   0   1      497.65      523.74      7.36 o
   8   0   1     1543.28     1584.27     32.29 o
  10   0   1     1479.60     1480.35     17.21 o
 -11   1   1      965.98      959.20     11.55 o
  -9   1   1     2067.65     2058.93     19.36 o
  -7   1   1     3068.69     3085.01     12.65 o
  -5   1   1      123.33      118.35      2.43 o
  -3   1   1     3840.67     3962.52     61.68 o
  -1   1   1    12720.67    13220.54     91.31 o
   1   1   1     3230.09     3433.38     59.56 o
   3   1   1      908.83     1003.00      5.67 o
   5   1   1     2587.02     2481.56     10.74 o
   7   1   1     3172.32     3169.27     15.66 o
   9   1   1       68.42       71.15      2.46 o
  11   1   1       68.66       71.17      2.88 o
 -10   2   1        6.65       11.78      2.88 o
  -8   2   1      848.68      843.10     18.46 o
  -6   2   1     4730.92     4883.88     23.33 o
  -4   2   1     1969.29     2039.43     45.86 o
  -2   2   1      110.29      104.99      5.67 o
   0   2   1     2790.07     2767.93     81.84 o
   2   2   1     6351.14     6704.24    159.20 o
   4   2   1     2399.70     2396.59     19.97 o
   6   2   1      284.72      292.76      6.43 o
   8   2   1     1218.00     1178.73     37.85 o
  10   2   1     1260.79     1244.54     17.07 o
  -9   3   1     1307.66     1320.61     81.61 o
  -7   3   1     1522.27     1636.81     52.11 o
  -5   3   1       67.23       73.42      3.29 o
  -3   3   1     1737.29     1961.90     15.00 o
  -1   3   1     4105.28     4354.85     21.75 o
   1   3   1     1170.20     1237.23     15.30 o
   3   3   1      304.05      311.98      6.68 o
   5   3   1     1399.46     1428.95     20.05 o
   7   3   1     1871.26     1849.08     19.15 o
   9   3   1       68.35       73.81     10.82 o
  -8   4   1      459.90      455.01     10.72 o
  -6   4   1     2335.71     2324.02     31.89 o
  -4   4   1     1057.78     1032.52     30.37 o
  -2   4   1       52.26       51.04      3.07 o
   0   4   1     1083.83     1130.70     14.56 o
   2   4   1     2614.14     2655.39     32.83 o
   4   4   1     1180.61     1198.59     32.34 o
   6   4   1       96.22       85.95      6.34 o
  -1   5   1     1533.22     1443.28     19.53 o
   1   5   1      441.54      426.95     10.95 o
 -12   0   2     1950.84     1863.43     19.93 o
 -10   0   2     1910.48     1911.64     32.87 o
  -8   0   2      634.15      636.95      8.45 o
  -6   0   2     2277.51     2455.72     13.60 o
  -4   0   2    14553.28    14324.89    149.22 o
  -2   0   2     9594.46     9315.84    101.00 o
   0   0   2      852.97      735.53     15.47 o
   2   0   2     8664.44     8466.48    155.07 o
   4   0   2     6589.31     6631.66    100.78 o
   6   0   2     3264.00     3150.64     48.70 o
   8   0   2        0.22        0.16      1.47 o
  10   0   2      716.93      694.81     12.55 o
 -11   1   2        4.06        3.78      0.97 o
  -9   1   2      587.89      604.02      6.53 o
  -7   1   2     2992.75     3091.83     21.90 o
  -5   1   2     2596.09     2540.17      9.42 o
  -3   1   2      103.60      156.77      2.08 o
  -1   1   2      340.19      262.48      3.41 o
   1   1   2     6349.00     5774.50     79.23 o
   3   1   2     1854.08     1867.14      8.80 o
   5   1   2      322.44      305.95      4.23 o
   7   1   2      944.10      946.29      8.58 o
   9   1   2     1272.31     1259.27     11.39 o
 -10   2   2     1523.29     1532.31     44.06 o
  -8   2   2      436.51      441.12      7.93 o
  -6   2   2     1395.52     1428.20     13.00 o
  -4   2   2     7675.42     7959.18     44.33 o
  -2   2   2     5064.52     5275.23     60.46 o
   0   2   2      467.92      518.75     58.75 o
   2   2   2     4101.63     4106.11    121.62 o
   4   2   2     4263.34     4283.48     94.80 o
   6   2   2     2425.43     2372.34     42.34 o
   8   2   2        0.78       -1.66      3.45 o
  -9   3   2      431.11      420.71      9.31 o
  -7   3   2     1864.41     1858.23     17.41 o
  -5   3   2     1388.09     1445.75     67.34 o
  -3   3   2       19.26       24.09      6.53 o
  -1   3   2      536.03      571.92      9.10 o
   1   3   2     2993.45     3013.19    123.18 o
   3   3   2      974.35     1019.27     45.62 o
   5   3   2      101.16      109.71      4.68 o
   7   3   2      682.24      696.47     12.43 o
  -8   4   2      193.57      188.88      6.80 o
  -6   4   2      592.34      578.17     10.78 o
  -4   4   2     2857.73     2862.65     28.54 o
  -2   4   2     1877.56     1809.83     17.60 o
   0   4   2      196.17      193.15      6.67 o
   2   4   2     1334.99     1298.58     50.56 o
   4   4   2     1921.37     1829.78     28.63 o
   6   4   2     1325.21     1248.99     18.13 o
  -1   5   2      324.54      332.22     19.78 o
 -12   0   3      120.15      114.65      5.04 o
 -10   0   3     2024.02     2016.93     28.13 o
  -8   0   3     1077.61     1107.53     25.34 o
  -6   0   3     1048.07     1033.34      9.03 o
  -4   0   3     2400.52     2596.10     12.38 o
  -2   0   3     2211.64     1852.47      9.99 o
   0   0   3     6548.54     6129.00    194.82 o
   2   0   3      390.53      312.05      5.47 o
   4   0   3      280.81      298.26     12.60 o
   6   0   3     2120.15     2104.66     39.83 o
   8   0   3     1735.47     1687.74     26.10 o
  10   0   3      154.70      147.91      6.44 o
 -11   1   3     2502.02     2450.36     25.41 o
  -9   1   3      134.37      139.65      3.23 o
  -7   1   3      574.92      568.81      6.27 o
  -5   1   3    10618.53    10680.29     51.59 o
  -3   1   3     4526.30     4333.49     19.46 o
  -1   1   3     1114.38     1246.09     10.81 o
   1   1   3     4024.27     3911.89     49.26 o
   3   1   3     4373.37     4237.22     41.61 o
   5   1   3     1862.36     1838.52     26.42 o
   7   1   3        4.03        2.38      1.05 o
   9   1   3      682.80      636.57      9.10 o
 -12   2   3      101.24      128.74     14.63 o
 -10   2   3     1619.86     1644.69     17.35 o
  -8   2   3      965.17      984.86     13.10 o
  -6   2   3      751.87      769.79      9.58 o
  -4   2   3     1306.91     1347.74     11.20 o
  -2   2   3     1779.95     1722.37     12.54 o
   0   2   3     4149.87     4139.22    150.71 o
   2   2   3      299.54      322.98     42.53 o
   4   2   3      242.55      244.11      6.11 o
   6   2   3     1684.80     1649.82     51.00 o
   8   2   3     1423.72     1357.75     40.06 o
  -9   3   3       87.35       94.14      4.60 o
  -7   3   3      382.54      390.38      9.13 o
  -5   3   3     4608.99     4610.62     64.60 o
  -3   3   3     2044.70     2024.14     16.17 o
  -1   3   3      362.86      351.63      7.88 o
   1   3   3     1639.21     1644.57     87.09 o
   3   3   3     2362.51     2314.90    141.32 o
   5   3   3     1154.73     1141.92     30.39 o
   7   3   3        7.92       13.13      1.88 o
  -8   4   3      664.75      654.80     12.29 o
  -6   4   3      373.40      362.40      8.55 o
  -4   4   3      491.41      470.11     11.50 o
  -2   4   3     1058.69     1057.48     17.89 o
   0   4   3     1845.03     1793.18     74.36 o
   2   4   3      165.37      171.40     15.17 o
   4   4   3      175.62      192.75      7.12 o
 -12   0   4      890.56      902.60     13.60 o
 -10   0   4       97.24       89.87      3.98 o
  -8   0   4     1905.67     1948.77     41.76 o
  -6   0   4     4692.12     4619.22     81.01 o
  -4   0   4     1378.86     1368.39     13.01 o
  -2   0   4     1355.51     1431.15     31.06 o
   0   0   4     3901.12     3723.20    105.11 o
   2   0   4     4768.99     4718.85    106.43 o
   4   0   4       88.42       85.35      4.76 o
   6   0   4      168.17      169.70     12.26 o
   8   0   4     1428.20     1382.32     18.04 o
 -11   1   4     1951.33     1916.72     14.79 o
  -9   1   4     1821.51     1808.81     11.44 o
  -7   1   4      748.32      739.35     12.00 o
  -5   1   4      415.08      385.70      6.03 o
  -3   1   4     4487.64     4403.02     32.48 o
  -1   1   4     4054.52     3724.52     30.61 o
   1   1   4     1854.68     1859.56     38.92 o
   3   1   4      662.39      669.41      7.14 o
   5   1   4     1538.49     1565.41     20.89 o
   7   1   4     2067.63     2022.11     18.26 o
 -12   2   4      726.34      761.40     13.51 o
 -10   2   4       78.27       77.56      4.08 o
  -8   2   4     1415.69     1419.93     14.51 o
  -6   2   4     3251.26     3262.33     73.81 o
  -4   2   4      978.63      998.81     10.44 o
  -2   2   4      684.24      703.78     13.04 o
   0   2   4     2523.45     2510.09     91.28 o
   2   2   4     3320.77     3245.38    135.64 o
   4   2   4      103.15      104.94      4.56 o
   6   2   4      129.39      138.62     12.87 o
  -9   3   4     1259.77     1221.13     15.82 o
  -7   3   4      434.69      437.30      8.79 o
  -5   3   4      306.88      303.77      6.96 o
  -3   3   4     2465.74     2464.39     19.37 o
  -1   3   4     2149.99     2097.02     72.09 o
   1   3   4      761.00      738.23     14.69 o
   3   3   4      436.36      424.58     29.43 o
   5   3   4     1091.13     1104.78     22.66 o
  -6   4   4     1595.47     1516.15     17.99 o
  -4   4   4      469.63      447.89     16.60 o
  -2   4   4      212.79      228.83     13.54 o
   0   4   4     1162.27     1145.07     39.56 o
   2   4   4     1614.84     1582.94     57.07 o
 -12   0   5      906.95      905.59     29.46 o
 -10   0   5      678.91      710.99     11.54 o
  -8   0   5        2.52        4.28      1.31 o
  -6   0   5      462.28      507.30     14.18 o
  -4   0   5     2704.74     2606.64     38.04 o
  -2   0   5     1020.16      982.76     12.40 o
   0   0   5      128.24      108.13      3.91 o
   2   0   5     1017.69     1035.07     29.36 o
   4   0   5     1623.32     1656.15     17.35 o
   6   0   5      704.31      729.80     18.97 o
 -11   1   5      203.97      183.69      4.37 o
  -9   1   5     3016.01     2990.68     22.11 o
  -7   1   5     3942.75     3874.83     26.71 o
  -5   1   5     1348.42     1320.23     13.97 o
  -3   1   5     1356.35     1303.60     11.82 o
  -1   1   5     4148.01     4061.12     58.25 o
   1   1   5     3983.82     3875.61     68.28 o
   3   1   5      244.54      241.10      4.81 o
   5   1   5      393.25      380.06      7.93 o
   7   1   5     1144.63     1152.25     21.83 o
 -10   2   5      587.85      612.85     23.58 o
  -8   2   5        1.76        1.38      1.61 o
  -6   2   5      415.22      427.78      7.77 o
  -4   2   5     2091.70     2079.51     16.66 o
  -2   2   5      802.07      794.74     23.35 o
   0   2   5       68.22       70.85      8.39 o
   2   2   5      836.73      834.05     35.71 o
   4   2   5     1305.09     1288.83     28.87 o
   6   2   5      573.44      604.95     12.66 o
  -9   3   5     1939.69     1904.84     20.41 o
  -7   3   5     2323.91     2298.60     40.60 o
  -5   3   5      760.07      769.05     11.58 o
  -3   3   5      637.54      628.85     10.67 o
  -1   3   5     2235.98     2208.77    125.30 o
   1   3   5     2378.64     2347.17    148.64 o
   3   3   5      181.43      182.82      8.40 o
  -6   4   5      275.04      281.83      8.34 o
  -4   4   5     1203.64     1162.54     16.31 o
  -2   4   5      437.61      419.00     10.39 o
   0   4   5       21.15       25.92      1.51 o
 -12   0   6      101.11       89.46      5.87 o
 -10   0   6     2163.71     2116.51     19.73 o
  -8   0   6     1124.66     1165.51     32.14 o
  -6   0   6      283.67      284.67     15.89 o
  -4   0   6     1379.09     1412.07     13.54 o
  -2   0   6     2169.43     2108.34     45.60 o
   0   0   6     1244.82     1252.67     24.38 o
   2   0   6        0.76        4.72      1.77 o
   4   0   6      625.89      627.68     11.93 o
   6   0   6      705.30      729.96     14.06 o
 -11   1   6      794.23      796.75      9.10 o
  -9   1   6      192.17      181.29      4.01 o
  -7   1   6     1165.80     1162.90      9.33 o
  -5   1   6     3749.30     3740.90     16.11 o
  -3   1   6     1018.14     1013.60     10.20 o
  -1   1   6       13.09       17.41      5.30 o
   1   1   6     1769.84     1737.90     35.02 o
   3   1   6     2324.58     2337.25     35.66 o
   5   1   6      557.72      576.17     12.23 o
 -10   2   6     1719.74     1676.30     24.44 o
  -8   2   6      921.61      935.81     13.01 o
  -6   2   6      213.32      214.46      6.06 o
  -4   2   6      970.50      979.29     28.85 o
  -2   2   6     1680.71     1728.81     41.83 o
   0   2   6      994.72     1020.94     85.93 o
   2   2   6        2.76        9.56      2.35 o
   4   2   6      510.84      537.78     11.67 o
  -9   3   6      124.81      118.92      5.73 o
  -7   3   6      868.50      880.26     40.77 o
  -5   3   6     2333.21     2308.87     27.64 o
  -3   3   6      635.40      606.70     11.37 o
  -1   3   6       21.95       26.98      4.65 o
   1   3   6     1182.83     1190.00     39.35 o
   3   3   6     1592.10     1655.69     58.55 o
 -10   0   7       25.42       32.17      2.75 o
  -8   0   7     1014.66     1021.15     13.63 o
  -6   0   7     1301.84     1275.21     15.25 o
  -4   0   7      889.86      866.66     12.04 o
  -2   0   7      166.16      172.60      5.57 o
   0   0   7      815.78      810.99     12.56 o
   2   0   7     1611.04     1649.77     52.70 o
   4   0   7      150.13      162.35      6.89 o
 -11   1   7     1834.49     1843.49     14.65 o
  -9   1   7      913.11      935.95     18.29 o
  -7   1   7      122.75      123.98      3.75 o
  -5   1   7     1650.72     1607.51     11.81 o
  -3   1   7     3252.30     3140.81     18.11 o
  -1   1   7      435.07      441.01     10.74 o
   1   1   7       34.36       50.93      5.82 o
   3   1   7     1288.28     1275.10     12.68 o
 -10   2   7       25.79       26.13      1.38 o
  -8   2   7      852.31      812.70     13.19 o
  -6   2   7     1089.73     1102.00     14.78 o
  -4   2   7      657.56      648.42     11.47 o
  -2   2   7      142.09      153.74      5.60 o
   0   2   7      701.97      719.85     16.61 o
   2   2   7     1293.93     1351.94     34.18 o
  -7   3   7       63.90       59.13      3.32 o
  -5   3   7     1076.56     1076.93     45.93 o
  -3   3   7     2078.90     2045.79     23.81 o
  -1   3   7      343.59      362.57      9.90 o
 -10   0   8      651.68      685.29     36.34 o
  -8   0   8       83.30       84.38      4.58 o
  -6   0   8     1081.86     1059.56     14.83 o
  -4   0   8     1685.20     1628.82     37.18 o
  -2   0   8      332.44      330.62      9.47 o
   0   0   8       95.30      107.93      5.36 o
   2   0   8      634.19      664.11     13.32 o
  -9   1   8     1302.28     1364.51     12.57 o
  -7   1   8      746.39      748.47      9.12 o
  -5   1   8       47.62       52.73      1.83 o
  -3   1   8      658.26      655.19      8.53 o
  -1   1   8     1508.22     1513.04     13.44 o
   1   1   8      804.72      848.33     10.68 o
  -8   2   8       65.54       66.79      3.59 o
  -6   2   8      869.53      826.76     14.06 o
  -4   2   8     1405.60     1372.03     18.00 o
  -2   2   8      284.08      289.25      8.42 o
   0   2   8       70.65       73.12      4.02 o
  -8   0   9      709.87      760.52     14.02 o
  -6   0   9       43.56       44.46      3.23 o
  -4   0   9      547.88      567.80     11.90 o
  -2   0   9     1311.21     1394.34     18.85 o
  -7   1   9     1033.96     1066.33     11.84 o
  -5   1   9      717.29      732.84      9.66 o
  -3   1   9        3.90        3.74      1.76 o
 
